# Supplementary material for: Tumor and Cerebrospinal Fluid microRNAs in Primary Central Nervous System Lymphomas
Source: Cancers (Basel). 2019 Oct 25;11(11):1647. doi: 10.3390/cancers11111647 (PMC6895823; doi:10.3390/cancers11111647)
Supplement: Supplementary file 1 [file cancers-11-01647-s001.zip]

Archive with 13 entries (12 files):
- Suppl ZIP_PROOFS/
- Suppl ZIP_PROOFS/Figure S1.pdf
- Suppl ZIP_PROOFS/Figure S2.pdf
- Suppl ZIP_PROOFS/Figure_S3.pdf
- Suppl ZIP_PROOFS/Supplementary Methods.pdf
- Suppl ZIP_PROOFS/Table_S_1.pdf
- Suppl ZIP_PROOFS/Table_S_2.pdf
- Suppl ZIP_PROOFS/Table_S_3.pdf
- Suppl ZIP_PROOFS/Table_S_4.pdf
- Suppl ZIP_PROOFS/Table_S_5.pdf
- Suppl ZIP_PROOFS/Table_S_6.pdf
- Suppl ZIP_PROOFS/Table_S_7.pdf
- Suppl ZIP_PROOFS/Table_S_8.pdf
